# Supplementary material for: Overexpression of a Voltage-Dependent Anion-Selective Channel (VDAC) Protein-Encoding Gene, MsVDAC, from Medicago sativa Confers Cold and Drought Tolerance to Transgenic Tobacco
Source: Genes (Basel). 2021 Oct 27;12(11):1706. doi: 10.3390/genes12111706 (PMC8617925; doi:10.3390/genes12111706)
Supplement: Supplementary file 1 [file genes-12-01706-s001.zip]

Archive with 7 entries (7 files):
- Figure S1.tif
- Figure S2.tif
- Figure S3.tif
- Figure S4.tif
- Figure S5.png
- Figure S6.png
- Tables S1 and S2.pdf
